# Supplementary material for: Effects of All-Trans Retinoic Acid on Ovarian Development, Lipid Metabolism, Nutritional Quality, and Gut Microbiota of Female Chinese Mitten Crab During Fattening Period
Source: Int J Mol Sci. 2026 Jun 5;27(11):5148. doi: 10.3390/ijms27115148 (PMC13258675; doi:10.3390/ijms27115148)
Supplement: Supplementary file 1 [file ijms-27-05148-s001.zip]

Archive with 1 entries (1 files):
- ijms-4335684-supplementary.pdf
